# Supplementary material for: Overexpression generates aberrant distribution of endocytic regulators - the case of the Rab11/LAMP1 compartment
Source: PLoS One. 2026 Apr 22;21(4):e0346157. doi: 10.1371/journal.pone.0346157 (PMC13102219; doi:10.1371/journal.pone.0346157)
Supplement: S5 Table — (XLSX) [file pone.0346157.s005.xlsx]

## Sheet: Fig 1
% Rab11+ LAMP1 vesicles	% LAMP1+ Rab11 vesicles		% Rab11+ LAMP1 vesicles	% LAMP1+ Rab11 vesicles		% Rab11+ LAMP1 vesicles	% LAMP1+ Rab11 vesicles		% Rab11+ LAMP1 vesicles	% LAMP1+ Rab11 vesicles
56.3	96.4		78.6	73.3		14.3	18.2		28.6	44.4
54.8	95.8		65.2	38.5		20.8	41.7		35	50
52.4	89.2		93.8	60		44.1	45.5		62.5	41.7
48.6	60		76.9	31.3		15.2	31.3		40	50
33.8	96.2		92.3	72.7		38.5	50		25	20
54.2	81.3		89.7	72.9		32.6	45.2		30.8	66.7
75	91.7		96	80		29.4	45.5		16.7	40			OE BOTH	% Rab11+ LAMP1 vesicles	% LAMP1+ Rab11 vesicles
76.9	97.6		87.5	40		28.6	50		33.3	16.7			Mean	52.29	75.84
55.2	86.5		77.3	47.2		42.5	73.9		60	50			Std. Deviation	24.07	20.71
80	89.8		90.5	79.2		53.3	53.3		55.6	35.7
55.8	100		89.5	73.9		66.7	82.4		50	37.5			GFP-Rab11 KI LAMP1 OE	% Rab11+ LAMP1 vesicles	% LAMP1+ Rab11 vesicles
37.8	87.5		80	36.4		58.6	81		47.1	80			Mean	88.49	56.15
63.8	88.2		96.3	72.2		59.1	56.5		88.9	88.9			Std. Deviation	10.21	18.27
85.3	90.6		91.7	59.5		50	80		41.7	45.5
86.5	100		91.3	51.2		44	47.8		77.3	60.7			RFP-Rab11 KI LAMP1 OE	% Rab11+ LAMP1 vesicles	% LAMP1+ Rab11 vesicles
22.2	53.3		96	66.7		41.4	54.5		76.9	60.6			Mean	88.49	56.15
58.3	46.7		88.9	72.7		35.3	48		60	60			Std. Deviation	10.21	18.27
85	73.9		89.3	73.5		36.4	57.1		84.6	91.7
66.7	46.2		94.7	69.2		40	50		27.8	28.6			OE Rab11 IF LAMP1	% Rab11+ LAMP1 vesicles	% LAMP1+ Rab11 vesicles
44.4	75		83.3	41.7		25.5	48.3		31.4	55			Mean	88.49	56.15
92	79.3		90	34.6		37.1	52		45	46.2			Std. Deviation	10.21	18.27
89.2	84.6		92.9	37.1		45.7	47.1		33.3	34.4
25.6	90.9		100	52.2		27.8	38.5		27.8	45.5
36.8	100		88	59.5		56.4	50		30.8	34.3
34	84.2		100	64		57.1	53.3		36.7	61.1
33.3	100		92.3	58.5		13.6	11.1		48.3	48.3
28.6	41.7		86.2	75.8		11.4	19.2		16.3	80
16.7	83.3		92	47.9		27	43.5		18.5	29.4
57.1	87		83.3	23.3		19.6	33.3		50	92.3
42	87.5		89.5	43.6		50	58.3		28.6	32.3
32.4	91.7		94.4	70.8		48	48		23.1	50
18.2	14.3		96.7	87.9		33.3	28.6		34.3	70.6
20	35.7		73.7	29.2		40	38.1		65	68.4
8.5	26.7		100	63.6		17.1	33.3		12.9	33.3
24.1	87.5		86.7	36.1		37.5	45		36.4	50
81.7	95		100	85		33.3	38.5		44.4	71.4
61	92.6		91.3	63.6		45.5	50		50	83.3
57.1	81.8		90	20		33.3	53.3		57.9	55
47	81.6		100	29.4		50	58.8		3.8	25
10.3	87.5		83.3	45.5		70	87.5		26.7	80
52.1	86.2		88.9	69.6		32.1	85.7		30	68.2
9.1	21.1		96.7	72.5		50	72.7		71.1	93.1
32.4	48		83.3	43.5		51.5	81
38.5	78.9		83.3	73.5		83	90.7
68.8	82.8		91.7	57.9		45	78.3
64.6	87.5		93.3	56		46.3	64.1
88.9	93.3		91.3	63.6		56	77.8
59.4	82.6		40	19		55.8	96
43.3	92.9					57.1	69.6
40	84.6					80.6	92.6
96	94.1					31.4	47.1
74.5	53.3					29.3	52.2
76.9	94.6					50	71.4
96.4	87					68	94.4
87.5	96.4					38.5	55.6
70	90.7					46.2	60
63.9	80.8
86.8	92
92.6	89.2
40	100
78.9	63.2
88	93.8
80.6	100
58.6	89.3
38.9	43.8
75.5	81.6
78.9	78.9
26.3	41.7
48.8	58.3
60	75
18.5	37
22.2	28.6
60.5	62.2
58.3	82.4
13.6	54.5
8.9	62.5
36.5	63.9
23.6	56.5
84.8	100
35.7	88.2
32.1	75.8
33.9	82.6
54.8	75.5
40	76.2
50	72.7
65.7	44.2
17.6	28.6
87.5	63.6
20.8	57.9
55.4	81.6
52.2	85.4
36.4	76.2
41.5	73
39.5	75

## Sheet: Fig 3
% Rab11+ LAMP1 vesicles	% LAMP1+ Rab11 vesicles		% Rab11+ LAMP1 vesicles	% LAMP1+ Rab11 vesicles
0	0		2.3	2.3
2.2	2		6.7	6.3
2.9	1.8		0	0
2.9	2		5.9	4.4
0	0		2.2	2
0	0		0	0
17.4	11.1		0	0
8.3	5.7		0	0
0	0		0	0
5	3.3		9.4	7				Double KI	% Rab11+ LAMP1 vesicles	% LAMP1+ Rab11 vesicles
0	0		0	0				Mean	2.274	1.586
4.9	4.1		2.9	2.2				Std. Deviation	4.002	2.721
0	0		0	0
2.3	1.9		0	0
0	0		8.6	10.3				GFP-Rab11 KI IF LAMP1	% Rab11+ LAMP1 vesicles	% LAMP1+ Rab11 vesicles
4.8	3.9		0	0				Mean	1.442	1.253
0	0		0	0				Std. Deviation	2.608	2.351
0	0		0	0
0	0		0	0
5.3	2.3		5	4.3
0	0		0	0
5.6	1.9		6.7	5.3
0	0		0	0
5	2.5		0	0
0	0		5.6	3.8
3.3	1.9		0	0
0	0		0	0
0	0		0	0
0	0		0	0
0	0		0	0
18.2	11.8		3.1	2.6
0	0		0	0
0	0		0	0
0	0		0	0
0	0		3.6	2.5
0	0		0	0
5	4.2		0	0
0	0		0	0
0	0		0	0
0	0		0	0
0	0		0	0
0	0		0	0
0	0		0	0
7.9	6.8		2.9	3.4
2.8	2.3		0	0
0	0
0	0
5.9	5
4	4.8
0	0

## Sheet: S2 Fig
Ectopic Manual see Fig1					Endogenous Manual see Fig1
EctopicPearsons	Ectopic Manders(Fraction of LAMP1 overlapping with Rab11)	Ectopic Manders (Fraction of Rab11 overlapping with LAMP1)			Pearsons	Endogenous Mandes LAMP1 overlapping w RAB11	Endogenous MandersRab11 overlapping w LAMP1
0.845	0.952	0.725			0.297	0.178	0.064
0.785	0.672	0.803			0.288	0.081	0.132
0.888	0.572	0.878			0.238	0.102	0.954
0.726	0.493	0.643			0.31	0.033	0.101
0.8	0.662	0.86			0.361	0.056	0.08
0.644	0.454	0.554			0.237	0.264	0.048
0.823	0.665	0.963			0.287	0.075	0.071
0.865	0.639	0.888			0.199	0.114	0.051
0.542	0.657	0.264			0.242	0.306	0.047
0.929	0.947	0.863			0.26	0.034	0.031
0.795	0.676	0.927			0.196	0.02	0.017
0.63	0.748	0.698			0.232	0.105	0.031
0.827	0.529	0.709			0.244	0.121	0.178
0.791	0.885	0.633			0.265	0.12	0.076
0.828	0.399	0.933			0.474	0.246	0.414
0.678	0.342	0.58			0.391	0.243	0.084
0.887	0.838	0.964			0.26	0.1	0.108
0.608	0.701	0.781			0.39	0.174	0.122
0.477	0.289	0.332			0.321	0.2	0.106
0.445	0.627	0.709			0.31	0.17	0.161
0.644	0.337	0.842			0.413	0.503	0.126
0.501	0.37	0.591			0.315	0.053	0.086
0.395	0.744	0.444			0.388	0.171	0.065
0.518	0.838	0.508			0.323	0.041	0.042
0.871	0.965	0.757			0.349	0.4	0.024
0.917	0.976	0.921			0.399	0.228	0.085
0.664	0.703	0.662			0.299	0.243	0.115
0.403	0.374	0.115			0.413	0.345	0.247
0.598	0.622	0.526			0.259	0.113	0.069
0.665	0.55	0.745			0.315	0.163	0.086
Pearson					Pearson
Mean	0.6996				Mean	0.3092
Std. Deviation	0.1616				Std. Deviation	0.06981
Manders	LAMP1 overlapping w RAB11	RAB11 overlapping w LAMP1			Manders	LAMP1 overlapping w RAB11	Rab11 overlapping w LAMP1
Mean	0.6409	0.6939			Mean	0.1667	0.1274
Std. Deviation	0.2008	0.2127			Std. Deviation	0.1156	0.1741
